# Supplementary material for: Gut microbiota, circulating metabolites, and pancreatic cancer risk: a multi-method causal inference study with cross-population validation
Source: Front Microbiol. 2026 Jan 23;16:1730313. doi: 10.3389/fmicb.2025.1730313 (PMC12876191; doi:10.3389/fmicb.2025.1730313)
Supplement: Supplementary file 2 [file Supplementary_file_2.xlsx]

## Sheet: Index
Table S1 Associations between Gut Microbiota and Pancreatic Cancer
Table S2Reverse MR analysis
Table S3Causal Relationships Between Serum Metabolites and Pancreatic Cancer
Table S4Reverse MR Results: Serum Metabolites and Pancreatic Cancer
Table S5 MR analysis results for gut microbiota and serum metabolites
Table S6 Causal Relationship Between Gut Microbiota and Pancreatic Cancer in East Asian Populations

## Sheet: Table S1
Table S1 Associations between Gut Microbiota and Pancreatic Cancer
outcome	exposure	method	nsnp	b	se	pval	lo_ci	up_ci	or	or_lci95	or_uci95	FDR	Pleiotropy-p value
Pancreatic Cancer	CAG-83 sp000435555 abundance in stool	MR Egger	14	-0.100639	0.229457	0.668745	-0.550375	0.349096	0.904259	0.576734	1.41779	0.0404808	0.275924
		Weighted median	14	0.138018	0.0942188	0.142958	-0.0466512	0.322687	1.148	0.95442	1.38083
		Inverse variance weighted	14	0.149671	0.0683644	0.0285747	0.0156763	0.283665	1.16145	1.0158	1.32799
		Simple mode	14	0.17009	0.176915	0.353885	-0.176665	0.516844	1.18541	0.838061	1.67673
		Weighted mode	14	0.153064	0.16438	0.368742	-0.169121	0.475249	1.1654	0.844407	1.60841
	Clostridium M sp001304855 abundance in stool	MR Egger	13	-0.352738	0.422449	0.421493	-1.18074	0.475263	0.702761	0.307052	1.60844	0.0440988	0.0542306
		Weighted median	13	0.601221	0.26909	0.0254651	0.0738041	1.12864	1.82435	1.0766	3.09145
		Inverse variance weighted	13	0.457778	0.209044	0.0285345	0.0480506	0.867505	1.58056	1.04922	2.38096
		Simple mode	13	0.688867	0.443597	0.146408	-0.180583	1.55832	1.99146	0.834784	4.75082
		Weighted mode	13	0.663396	0.44071	0.15811	-0.200396	1.52719	1.94137	0.818407	4.60521
	GCA-900066495 abundance in stool	MR Egger	18	0.663751	0.394187	0.111616	-0.108855	1.43636	1.94206	0.896861	4.20535	0.0494455	0.29875
		Weighted median	18	0.313445	0.177285	0.0770563	-0.0340338	0.660923	1.36813	0.966539	1.93658
		Inverse variance weighted	18	0.265049	0.133157	0.0465369	0.00406005	0.526037	1.30349	1.00407	1.69221
		Simple mode	18	0.456216	0.379802	0.246145	-0.288196	1.20063	1.57809	0.749614	3.3222
		Weighted mode	18	0.427939	0.351191	0.239661	-0.260395	1.11627	1.53409	0.770747	3.05345
	Olsenella C abundance in stool	MR Egger	14	0.332448	0.383837	0.40341	-0.419872	1.08477	1.39438	0.657131	2.95875	0.0404191	0.823536
		Weighted median	14	0.226679	0.252933	0.370144	-0.269069	0.722428	1.25443	0.76409	2.05943
		Inverse variance weighted	14	0.409941	0.178167	0.0213984	0.0607337	0.759148	1.50673	1.06262	2.13645
		Simple mode	14	0.132583	0.438852	0.767345	-0.727566	0.992732	1.14177	0.483083	2.6986
		Weighted mode	14	0.067526	0.412816	0.872582	-0.741594	0.876646	1.06986	0.476354	2.40283
	Pauljensenia sp000411415 abundance in stool	MR Egger	17	0.144161	0.260966	0.588802	-0.367333	0.655655	1.15507	0.692579	1.9264	0.0444953	0.616649
		Weighted median	17	0.186641	0.160745	0.245603	-0.12842	0.501701	1.20519	0.879484	1.65153
		Inverse variance weighted	17	0.263072	0.118308	0.0261737	0.0311889	0.494955	1.30092	1.03168	1.64042
		Simple mode	17	0.121988	0.265188	0.651702	-0.397781	0.641756	1.12974	0.671809	1.89981
		Weighted mode	17	0.138127	0.266562	0.611424	-0.384334	0.660588	1.14812	0.680904	1.93593
	Poseidoniaceae abundance in stool	MR Egger	22	-0.7484	0.776063	0.346385	-2.26948	0.772684	0.473123	0.103366	2.16557	0.0339256	0.830716
		Weighted median	22	-0.820082	0.462953	0.0764919	-1.72747	0.0873065	0.440395	0.177733	1.09123
		Inverse variance weighted	22	-0.895805	0.364437	0.0139694	-1.6101	-0.181508	0.408279	0.199867	0.834011
		Simple mode	22	-0.919567	0.862461	0.298433	-2.60999	0.770858	0.398692	0.0735352	2.16162
		Weighted mode	22	-0.729701	0.819666	0.383422	-2.33625	0.876844	0.482053	0.0966899	2.4033
	Provencibacterium abundance in stool	MR Egger	20	0.405821	0.444893	0.373731	-0.466168	1.27781	1.50053	0.627402	3.58878	0.0465948	0.123282
		Weighted median	20	-0.136282	0.186779	0.46561	-0.502369	0.229806	0.872597	0.605096	1.25836
		Inverse variance weighted	20	-0.277335	0.139367	0.0465948	-0.550494	-0.00417617	0.757801	0.576665	0.995833
		Simple mode	20	-0.0684296	0.388508	0.862052	-0.829905	0.693046	0.933859	0.436091	1.9998
		Weighted mode	20	-0.0757282	0.364032	0.837422	-0.789231	0.637775	0.927068	0.454194	1.89227
	Sorangium abundance in stool	MR Egger	21	0.855507	0.520589	0.116758	-0.164848	1.87586	2.35257	0.848023	6.52644	0.0414692	0.69076
		Weighted median	21	0.706906	0.305718	0.0207624	0.107698	1.30611	2.02771	1.11371	3.6918
		Inverse variance weighted	21	0.66836	0.237434	0.00487873	0.20299	1.13373	1.95104	1.22506	3.10723
		Simple mode	21	0.869077	0.525953	0.114069	-0.161789	1.89994	2.38471	0.85062	6.68552
		Weighted mode	21	0.833136	0.553311	0.147768	-0.251354	1.91763	2.30052	0.777747	6.80478
	Tepidanaerobacteraceae abundance in stool	MR Egger	12	-0.577115	0.517143	0.290534	-1.59071	0.436485	0.561516	0.20378	1.54726	0.0475457	0.794007
		Weighted median	12	-0.770479	0.32898	0.0191795	-1.41528	-0.125678	0.462791	0.242857	0.881899
		Inverse variance weighted	12	-0.699327	0.233949	0.00279681	-1.15787	-0.240787	0.49692	0.314156	0.786009
		Simple mode	12	-1.2663	0.554346	0.0432074	-2.35282	-0.179782	0.281872	0.0951007	0.835452
		Weighted mode	12	-1.08321	0.529085	0.0652763	-2.12021	-0.0461997	0.338508	0.120006	0.954851
	Thermoprotei abundance in stool	MR Egger	13	-0.965101	1.33883	0.486037	-3.58921	1.65901	0.380945	0.0276202	5.25409	0.0507837	0.879298
		Weighted median	13	-1.15587	0.651808	0.0761739	-2.43342	0.121673	0.314783	0.0877367	1.12938
		Inverse variance weighted	13	-1.15186	0.565946	0.0418219	-2.26112	-0.042609	0.316047	0.104234	0.958286
		Simple mode	13	-1.45205	1.27758	0.277911	-3.95612	1.05202	0.23409	0.0191373	2.86342
		Weighted mode	13	-1.42645	1.20671	0.260059	-3.7916	0.938692	0.240159	0.0225595	2.55664
	TMED109 abundance in stool	MR Egger	20	-0.148023	0.598034	0.80731	-1.32017	1.02412	0.862411	0.26709	2.78465	0.0357097	0.272335
		Weighted median	20	0.442448	0.284696	0.12016	-0.115557	1.00045	1.55651	0.89087	2.71951
		Inverse variance weighted	20	0.488441	0.204287	0.0168046	0.0880387	0.888844	1.62977	1.09203	2.43232
		Simple mode	20	0.929765	0.582342	0.126854	-0.211625	2.07116	2.53391	0.809268	7.93398
		Weighted mode	20	0.894133	0.54519	0.117448	-0.174439	1.9627	2.44521	0.839928	7.11855
	Treponema D abundance in stool	MR Egger	99	-0.290417	0.246117	0.240887	-0.772807	0.191972	0.747951	0.461715	1.21164	0.0475176	0.0211735
		Weighted median	99	-0.0106331	0.154978	0.9453	-0.314389	0.293123	0.989423	0.730235	1.34061
		Inverse variance weighted	99	0.224819	0.110518	0.0419273	0.00820497	0.441434	1.2521	1.00824	1.55494
		Simple mode	99	-0.161991	0.422391	0.702173	-0.989878	0.665896	0.850449	0.371622	1.94623
		Weighted mode	99	-0.161991	0.370888	0.663243	-0.888931	0.56495	0.850449	0.411095	1.75936
	UBA1033 sp001695555 abundance in stool	MR Egger	16	1.92385	0.604083	0.00661825	0.73985	3.10785	6.84729	2.09562	22.373	0.0309366	0.0618311
		Weighted median	16	0.74275	0.36436	0.0414992	0.028605	1.45689	2.10171	1.02902	4.29261
		Inverse variance weighted	16	0.828207	0.298066	0.0054594	0.243997	1.41242	2.28921	1.27634	4.10587
		Simple mode	16	0.822911	0.576109	0.173669	-0.306263	1.95208	2.27712	0.736193	7.04336
		Weighted mode	16	0.791828	0.592998	0.201691	-0.370448	1.9541	2.20743	0.690425	7.05759
	UBA1066 abundance in stool	MR Egger	20	-0.757144	0.692784	0.288849	-2.115	0.600713	0.469004	0.120633	1.82342	0.0370121	0.947639
		Weighted median	20	-0.536245	0.377787	0.155772	-1.27671	0.204218	0.584941	0.278954	1.22657
		Inverse variance weighted	20	-0.714968	0.280783	0.0108859	-1.2653	-0.164634	0.489208	0.282154	0.848204
		Simple mode	20	-0.338715	0.698946	0.633494	-1.70865	1.03122	0.712686	0.18111	2.80448
		Weighted mode	20	-0.324825	0.68905	0.642716	-1.67536	1.02571	0.722654	0.18724	2.78908
	UBA1409 abundance in stool	MR Egger	14	-0.492757	0.292054	0.117361	-1.06518	0.0796684	0.610939	0.344665	1.08293	0.0374658	0.515775
		Weighted median	14	-0.411646	0.171911	0.0166416	-0.748591	-0.0747008	0.662559	0.473032	0.928021
		Inverse variance weighted	14	-0.316948	0.12792	0.0132232	-0.567672	-0.0662244	0.728368	0.566843	0.935921
		Simple mode	14	-0.445483	0.311959	0.176867	-1.05692	0.165956	0.640515	0.347524	1.18052
		Weighted mode	14	-0.445483	0.298373	0.159295	-1.03029	0.139329	0.640515	0.356902	1.1495
	UBA1777 sp002320035 abundance in stool	MR Egger	15	0.863611	0.490342	0.101684	-0.0974604	1.82468	2.37171	0.907138	6.20082	0.0471257	0.401175
		Weighted median	15	0.333908	0.297382	0.261511	-0.24896	0.916776	1.39642	0.779612	2.50121
		Inverse variance weighted	15	0.490616	0.234016	0.0360373	0.0319446	0.949287	1.63332	1.03246	2.58387
		Simple mode	15	0.334833	0.553812	0.55512	-0.750639	1.4203	1.39771	0.472065	4.13838
		Weighted mode	15	0.334833	0.489768	0.505351	-0.625112	1.29478	1.39771	0.535202	3.65018
	UBA8517 abundance in stool	MR Egger	15	0.247596	0.551177	0.660675	-0.83271	1.3279	1.28094	0.434869	3.77312	0.027124	0.413114
		Weighted median	15	0.619129	0.335913	0.0653111	-0.0392605	1.27752	1.85731	0.9615	3.58772
		Inverse variance weighted	15	0.664561	0.243654	0.00638211	0.186999	1.14212	1.94364	1.20563	3.13342
		Simple mode	15	0.518662	0.556331	0.366987	-0.571747	1.60907	1.67978	0.564538	4.99817
		Weighted mode	15	0.505205	0.571814	0.391879	-0.61555	1.62596	1.65733	0.540343	5.0833

## Sheet: Table S2
Table S2Reverse MR analysis
outcome	exposure	method	nsnp	b	se	pval	lo_ci	up_ci	or	or_lci95	or_uci95
Treponema D abundance in stool	Pancreatic Cancer	MR Egger	13	0.00155078	0.0348275	0.965282	-0.0667111	0.0698126	1.00155	0.935465	1.07231
		Weighted median	13	0.0109277	0.0122278	0.371495	-0.0130388	0.0348942	1.01099	0.987046	1.03551
		Inverse variance weighted	13	0.0182431	0.00897096	0.0419943	0.000660056	0.0358262	1.01841	1.00066	1.03648
		Simple mode	13	0.00848675	0.0191982	0.666307	-0.0291417	0.0461152	1.00852	0.971279	1.0472
		Weighted mode	13	0.00920608	0.0175635	0.609714	-0.0252184	0.0436306	1.00925	0.975097	1.0446
UBA1409 abundance in stool		MR Egger	13	-0.0869831	0.102083	0.412336	-0.287066	0.1131	0.916693	0.750462	1.11974
		Weighted median	13	-0.0347022	0.0325653	0.286596	-0.0985302	0.0291258	0.965893	0.906168	1.02955
		Inverse variance weighted	13	-0.0520318	0.0253191	0.0398752	-0.101657	-0.00240632	0.949299	0.903339	0.997597
		Simple mode	13	-0.050372	0.0606958	0.422794	-0.169336	0.0685918	0.950876	0.844225	1.071
		Weighted mode	13	-0.0446782	0.0539363	0.423641	-0.150393	0.0610369	0.956305	0.86037	1.06294

## Sheet: Table S3
Table S3Causal Relationships Between Serum Metabolites and Pancreatic Cancer
outcome	exposure	method	nsnp	b	se	pval	lo_ci	up_ci	or	or_lci95	or_uci95	FDR
Pancreatic Cancer	2-linoleoylglycerol (18:2)	Inverse variance weighted	22	0.148323	0.0693893	0.0325538	0.0123197	0.284326	1.15989	1.0124	1.32887	0.0451767
	1-methylhistidine	Inverse variance weighted	29	0.140012	0.0625128	0.0251084	0.0174867	0.262537	1.15029	1.01764	1.30022	0.0487821
	Octanoylcarnitine (c8)	Inverse variance weighted	26	-0.0977208	0.0492901	0.0474162	-0.194329	-0.00111217	0.906902	0.823387	0.998888	0.0496046
	Phenol sulfate	Inverse variance weighted	20	-0.190661	0.0834257	0.0222891	-0.354176	-0.0271471	0.826412	0.701752	0.973218	0.0473643
	5-methyluridine (ribothymidine)	Inverse variance weighted	26	-0.0820508	0.0414274	0.047637	-0.163249	-0.000853087	0.921225	0.84938	0.999147	0.0490806
	Glutarylcarnitine (c5-dc)	Inverse variance weighted	31	-0.0941116	0.0436951	0.0312537	-0.179754	-0.00846928	0.910181	0.835476	0.991566	0.0442761
	Hexanoylglutamine	Inverse variance weighted	25	-0.108824	0.049432	0.0277012	-0.205711	-0.0119374	0.896888	0.814068	0.988134	0.0470921
	1-lignoceroyl-GPC (24:0)	Inverse variance weighted	16	-0.183103	0.0789857	0.0204396	-0.337915	-0.0282911	0.832682	0.713256	0.972105	0.0496389
	S-methylcysteine sulfoxide	Inverse variance weighted	21	-0.167933	0.0728656	0.0211836	-0.31075	-0.0251165	0.84541	0.732897	0.975196	0.0480162
	1-oleoyl-GPG (18:1)	Inverse variance weighted	25	-0.0970681	0.044973	0.0308995	-0.185215	-0.00892102	0.907494	0.830925	0.991119	0.0447057
	Methyl glucopyranoside (alpha + beta)	Inverse variance weighted	27	-0.0803573	0.0348534	0.0211341	-0.14867	-0.0120446	0.922787	0.861853	0.988028	0.0495559
	1-oleoyl-2-docosahexaenoyl-GPC (18:1/22:6)	Inverse variance weighted	31	-0.130064	0.0658248	0.0481644	-0.259081	-0.00104762	0.878039	0.771761	0.998953	0.0488832
	Ceramide (d18:1/24:1)	Inverse variance weighted	29	0.125785	0.0576942	0.0292428	0.0127042	0.238865	1.13404	1.01279	1.26981	0.0441891
	Glycosyl-N-tricosanoyl-sphingadienine (d18:2/23:0)	Inverse variance weighted	25	-0.127374	0.0588752	0.0305057	-0.242769	-0.0119788	0.880404	0.784452	0.988093	0.0450954
	Hexadecenedioate (C16:1-DC)	Inverse variance weighted	29	-0.0759628	0.0372777	0.0415748	-0.149027	-0.00289842	0.926851	0.861546	0.997106	0.049598
	Hydroxyasparagine	Inverse variance weighted	21	-0.195847	0.097625	0.0448436	-0.387192	-0.00450234	0.822138	0.67896	0.995508	0.0499896
	Ethyl beta-glucopyranoside	Inverse variance weighted	20	-0.115566	0.05207	0.026457	-0.217623	-0.0135089	0.890862	0.804429	0.986582	0.0486237
	4-ethylcatechol sulfate	Inverse variance weighted	25	0.118994	0.0542412	0.0282501	0.0126814	0.225307	1.12636	1.01276	1.25271	0.0457383
	Palmitoyl-sphingosine-phosphoethanolamine (d18:1/16:0)	Inverse variance weighted	28	0.156021	0.0686026	0.0229497	0.0215598	0.290482	1.16885	1.02179	1.33707	0.0472904
	Glycochenodeoxycholate	Inverse variance weighted	29	-0.135532	0.0610892	0.026515	-0.255266	-0.0157967	0.873252	0.77471	0.984327	0.0474479
	Ornithine	Inverse variance weighted	27	-0.138351	0.0633939	0.0290805	-0.262603	-0.0140984	0.870793	0.769047	0.986001	0.0449426
	Pentadecanoate (15:0)	Inverse variance weighted	22	0.158648	0.0719271	0.0274066	0.0176708	0.299625	1.17193	1.01783	1.34935	0.0477859
	X-11850	Inverse variance weighted	22	0.15927	0.0708891	0.0246558	0.0203277	0.298213	1.17266	1.02054	1.34745	0.0493116
	X-12411	Inverse variance weighted	16	-0.123993	0.0631422	0.0495639	-0.247752	-0.000234174	0.883386	0.780554	0.999766	0.0495639
	X-12714	Inverse variance weighted	15	0.155965	0.0744567	0.0361974	0.0100295	0.3019	1.16878	1.01008	1.35243	0.0482632
	X-12707	Inverse variance weighted	30	-0.117608	0.053495	0.0279147	-0.222458	-0.0127577	0.889045	0.800549	0.987323	0.0462975
	X-16580	Inverse variance weighted	18	-0.177384	0.0812562	0.0290341	-0.336646	-0.018122	0.837458	0.714161	0.982041	0.0459145
	X-21733	Inverse variance weighted	29	-0.117153	0.0567086	0.0388401	-0.228302	-0.00600412	0.889449	0.795884	0.994014	0.0498326
	Adenosine 5'-monophosphate (AMP) to threonine ratio	Inverse variance weighted	25	-0.114745	0.0545674	0.0354815	-0.221697	-0.00779334	0.891593	0.801158	0.992237	0.0482548
	Taurine to cysteine ratio	Inverse variance weighted	20	0.208543	0.0938477	0.0262739	0.0246011	0.392484	1.23188	1.02491	1.48065	0.0496286
	Citrulline to phosphate ratio	Inverse variance weighted	34	-0.198004	0.0660116	0.00270398	-0.327386	-0.0686209	0.820367	0.720805	0.933681	0.0459677
	Alpha-ketoglutarate to pyruvate ratio	Inverse variance weighted	16	0.181319	0.0788396	0.021457	0.0267933	0.335845	1.1988	1.02716	1.39912	0.0470669

## Sheet: Table S4
Table S4Reverse MR Results: Serum Metabolites and Pancreatic Cancer
outcome	exposure	method	nsnp	b	se	pval	lo_ci	up_ci	or	or_lci95	or_uci95
Phenol sulfate levels	Pancreatic Cancer	MR Egger	14	-0.0044218	0.0495085	0.930306	-0.101458	0.0926148	0.995588	0.903519	1.09704
		Weighted median	14	0.0158977	0.0375713	0.672198	-0.057742	0.0895373	1.01602	0.943893	1.09367
		Inverse variance weighted	14	0.0644994	0.031682	0.041767	0.00240259	0.126596	1.06662	1.00241	1.13496
		Simple mode	14	0.121026	0.0662174	0.0906283	-0.00876004	0.250812	1.12865	0.991278	1.28507
		Weighted mode	14	0.0138627	0.042629	0.750209	-0.0696901	0.0974154	1.01396	0.932683	1.10232

## Sheet: Table S5
Table S5 MR analysis results for gut microbiota and serum metabolites
Exposure	Mediation	method	nsnp	b	se	pval	lo_ci	up_ci	or	or_lci95	or_uci95	FDR
Pauljensenia sp000411416	Octanoylcarnitine (c8)	MR Egger	16	-0.17362	0.16666	0.315	-0.5	0.153	0.84	0.603	1.167
		Weighted median	16	-0.10195	0.10275	0.321	-0.303	0.099	0.903	0.743	1.103
		Inverse variance weighted	16	-0.1747	0.07818	0.025	-0.328	-0.021	0.84	0.72	0.979	0.0318078
		Simple mode	16	-0.05027	0.18962	0.795	-0.422	0.321	0.951	0.656	1.385
		Weighted mode	16	-0.04276	0.17857	0.814	-0.393	0.307	0.958	0.687	1.337
Pauljensenia sp000411417	Glutarylcarnitine (c5-dc)	MR Egger	16	-0.25064	0.15268	0.123	-0.55	0.049	0.778	0.578	1.047
		Weighted median	16	-0.0575	0.09923	0.562	-0.252	0.137	0.944	0.777	1.147
		Inverse variance weighted	16	-0.15452	0.07293	0.034	-0.297	-0.012	0.857	0.744	0.988	0.0341076
		Simple mode	16	-0.03596	0.16089	0.826	-0.351	0.279	0.965	0.703	1.324
		Weighted mode	16	-0.03596	0.16754	0.833	-0.364	0.292	0.965	0.747	1.246

## Sheet: Table S6
Table S6 Causal Relationship Between Gut Microbiota and Pancreatic Cancer in East Asian Populations
outcome	exposure	method	nsnp	b	se	pval	lo_ci	up_ci	or	or_lci95	or_uci95	FDR
Pancreatic Cancer	MF0049:threonine_degradation_I	Inverse variance weighted	18	-1.26961	0.492219	0.00989861	-2.23436	-0.304857	0.280942	0.107061	0.737229	0.0346451
	s_Clostridium_saccharolyticum	Inverse variance weighted	22	-0.285132	0.132273	0.031112	-0.544386	-0.0258775	0.751915	0.580198	0.974454	0.0455395
	s_Acinetobacter_baumannii	Inverse variance weighted	10	-0.188966	0.063266	0.00281875	-0.312967	-0.0649643	0.827815	0.731274	0.937101	0.029888
	g_Eremococcus	Inverse variance weighted	10	-0.180675	0.0632281	0.00426972	-0.304602	-0.0567482	0.834706	0.737417	0.944832	0.029888
	f_Veillonellaceae	Inverse variance weighted	23	-0.151731	0.0586574	0.00968895	-0.2667	-0.0367628	0.859219	0.765903	0.963905	0.0346451
	f_Brachyspiraceae	Inverse variance weighted	11	-0.12087	0.0583533	0.0383269	-0.235242	-0.00649716	0.886149	0.790379	0.993524	0.0455395
	g_Escherichia	Inverse variance weighted	17	-0.106504	0.0518403	0.0399301	-0.208111	-0.00489744	0.898971	0.812117	0.995115	0.0455395
	s_Escherichia_coli	Inverse variance weighted	18	-0.104066	0.0515807	0.0436399	-0.205164	-0.00296761	0.901166	0.814514	0.997037	0.0455395
	s_Bacteroides_caccae	Inverse variance weighted	16	0.0977366	0.0488771	0.0455395	0.00193735	0.193536	1.10267	1.00194	1.21353	0.0455395
	g_Kingella	Inverse variance weighted	10	0.127897	0.0573625	0.0257719	0.0154668	0.240328	1.13644	1.01559	1.27167	0.0455395
	s_Pseudomonas_stutzeri	Inverse variance weighted	8	0.152007	0.0690579	0.0277249	0.0166538	0.287361	1.16417	1.01679	1.33291	0.0455395
	g_Acidovorax	Inverse variance weighted	8	0.153545	0.0707856	0.0300713	0.0148048	0.292284	1.16596	1.01491	1.33948	0.0455395
	s_Oribacterium_sinus	Inverse variance weighted	36	0.218054	0.092869	0.0188757	0.036031	0.400077	1.24365	1.03669	1.49194	0.0455395
	MF0015:fructose_degradation	Inverse variance weighted	10	0.375009	0.181688	0.0390153	0.0189002	0.731118	1.455	1.01908	2.0774	0.0455395
